# Supplementary material for: Cellular Phenotypic Transformation in Heart Failure Caused by Coronary Heart Disease and Dilated Cardiomyopathy: Delineating at Single-Cell Level
Source: Biomedicines. 2022 Feb 8;10(2):402. doi: 10.3390/biomedicines10020402 (PMC8962334; doi:10.3390/biomedicines10020402)
Supplement: Supplementary file 1 [file biomedicines-10-00402-s001.zip]

Archive with 1 entries (1 files):
- biomedicines-1559796-supplementary.pdf
